# Supplementary material for: KDM4C-mediated senescence defense is a targetable vulnerability in gastric cancer harboring TP53 mutations
Source: Clin Epigenetics. 2023 Oct 17;15:163. doi: 10.1186/s13148-023-01579-6 (PMC10583429; doi:10.1186/s13148-023-01579-6)
Supplement: Supplementary file 1 — Additional file 1. Table S1. Details of the composition of the histone demethylase inhibitor library. [file 13148_2023_1579_MOESM1_ESM.xlsx]

## Sheet: Sheet1
Table S1. Details of the composition of the histone demethylase inhibitor library
Cat. No.	Product Name	Related name in Figure 1
HY-129388B	Pulrodemstat（benzenesulfonate）	D1
HY-19612B	DDP-38003（trihydrochloride）	D2
HY-102047B	KDOAM-25（citrate）	D3
HY-100421	CPI-455	D4
HY-101451	PBIT	D5
HY-B1496	Tranylcypromine（hemisulfate）	D6
HY-111048	Corin	D7
HY-103713	Seclidemstat	D8
HY-12304	IOX1	D9
HY-112623	Vafidemstat	D10
HY-12635	SP2509	D11
HY-100744	AS8351	D12
HY-132198	JMJD7-IN-1	D13
HY-120400	KDM5-C70	D14
HY-103085	T-3775440 hydrochloride	D15
HY-15648	GSK-J1	D16
HY-15313C	CBB1007（trihydrochloride）	D17
HY-12725	ML324	D18
HY-139348	PFI-90	D19
HY-104048	QC6352	D20
HY-139782	SKLB325	D21
HY-15648F	GSK-J4（hydrochloride）	D22
HY-13643	Daminozide	D23
HY-116761	GSK467	D24
HY-103713A	Seclidemstat（mesylate）	D25
HY-117226A	GSK 690（Hydrochloride）	D26
HY-101928	KDM4D-IN-1	D27
HY-100546A	GSK-LSD1（dihydrochloride）	D28
HY-B0660	Eicosapentaenoic Acid	D29
HY-15648B	GSK-J4	D30
HY-101799	NCGC00244536	D31
HY-112308	NCGC00247743	D32
HY-19333	OG-L002	D33
HY-18632A	GSK2879552（dihydrochloride）	D34
HY-100422	KDM5-IN-1	D35
HY-13953	JIB-04	D36
HY-12782T	ladademstat（dihydrochloride）	D37
HY-W015114	L-2-Hydroxyglutaric acid（disodium）	D38
HY-110130	RN-1（dihydrochloride）	D39
